# Supplementary material for: Statistical Approach to Incorporating Experimental Variability into a Mathematical Model of the Voltage-Gated Na+ Channel and Human Atrial Action Potential
Source: Cells. 2021 Jun 16;10(6):1516. doi: 10.3390/cells10061516 (PMC8234464; doi:10.3390/cells10061516)
Supplement: Supplementary file 1 [file cells-10-01516-s001.zip]

Archive with 2 entries (2 files):
- supplement final.pdf
- table S1.xlsx
